# Supplementary material for: Effect of Slow-Release Urea on Yield and Quality of Euryale ferox
Source: Int J Mol Sci. 2024 Oct 31;25(21):11737. doi: 10.3390/ijms252111737 (PMC11546189; doi:10.3390/ijms252111737)
Supplement: Supplementary file 1 [file ijms-25-11737-s001.zip]

Archive with 2 entries (2 files):
- ijms-3243852- SF.pdf
- ijms-3243852-supplementary.xlsx
