# Supplementary material for: Effect of Slow-Release Urea on Yield and Quality of Euryale ferox
Source: Int J Mol Sci. 2024 Oct 31;25(21):11737. doi: 10.3390/ijms252111737 (PMC11546189; doi:10.3390/ijms252111737)
Supplement: Supplementary file 1 [file ijms-25-11737-s001.zip › ijms-3243852-supplementary.xlsx]

## Sheet: Table S1
Table S1 Changes in yield of E. ferox with different SRU quantity of application.
ID	CK			T1			T2			T3			T4			T5
Yield per plant （kg）	6.41	6.49	6.55	7.59125	7.232	7.388	7.65125	7.458	7.598	7.9175	7.889	7.779	7.30625	7.3222	7.3111	7.865	7.6999	7.888
Total yield （kg）	26.894	26.124	26.504	29.8565	29.2565	29.565	29.805	29.9888	29.3448	32.8767	31.9447	32.67	29.2323	29.4352	29.1332	30.2246	30.3335	30.46

## Sheet: Table S2
Table S2 Changes in yield of E. ferox with different period of application of SRU.
ID	CK			S1			S2			S3			S4
Yield per plant （kg）	7.1675	7.0675	7.1375	7.425	7.585	7.365	8.05	8.15	7.905	6.608	6.708	6.48	7.065	7.135	7.375
Total yield （kg）	27.1675	29.0675	28.1375	31.425	30.585	28.365	32.05	32.15	28.905	26.608	26.708	27.48	28.065	29.135	28.375

## Sheet: Table S3
Table S3 The photosynthesis-related physiological indexes of E. ferox leaves under different SRU quantity of application.
ID	SPAD-1	SPAD-2	SPAD-3	SPAD-4	SPAD-5	SPAD-6	SPAD-7	SPAD-8	SPAD-9	SPAD-10	SPAD-11	SPAD-12	SPAD-13	SPAD-14	SPAD-15	Chlorophyll content (mg.g-1)-1	Chlorophyll content (mg.g-1)-2	Chlorophyll content (mg.g-1)-3
CK	55.4	56.3	59.6	62.8	59.4	58.6	61.9	59	58.2	59.4	58.6	62.7	59.4	58.6	63.2	2.535	2.512	2.521
T1	64.1	61.7	55.2	62.5	58.2	62	66.2	63.9	68.4	65.2	67.3	65.5	67.2	65.3	63.9	2.686	2.645	2.666
T2	64.3	70	71.4	65.4	57.4	58.7	63.7	58.9	63.8	62.8	61.3	63.7	65.4	62.5	65.3	2.736	2.745	2.743
T3	78.7	69.5	68.7	79.7	78.6	76.6	70.8	78.4	76.5	78.2	74.8	76.7	74.7	75.3	76.6	2.984	2.923	2.897
T4	65.7	68.7	67.8	68.6	70.1	68.5	67.6	68.6	64.5	70.4	70.5	65.8	64.8	65.8	67.5	2.814	2.789	2.786
T5	70.2	68.2	64.6	65.8	64.5	70.4	66.6	58.2	62.8	59.8	68.9	70.6	68.2	70.4	69.6	2.655	2.645	2.643

## Sheet: Table S4
Table S4 The photosynthesis-related physiological indexes of E. ferox leaves under different period of application of SRU.
ID	SPAD-1	SPAD-2	SPAD-3	SPAD-4	SPAD-5	SPAD-6	SPAD-7	SPAD-8	SPAD-9	SPAD-10	SPAD-11	SPAD-12	SPAD-13	SPAD-14	SPAD-15	Chlorophyll content (mg.g-1)-1	Chlorophyll content (mg.g-1)-2	Chlorophyll content (mg.g-1)-3
CK	38.6	44	38.2	41.9	44.7	40.2	35.1	39.3	38.8	43	39.2	41.9	43.7	40.2	36.1	2.535	2.512	2.521
S1	42.7	41.9	40.3	51.2	48.7	48.4	45.1	42.1	41.7	42.9	39.3	51.2	47.7	48.4	44.1	2.814	2.789	2.786
S2	46.1	41.9	48.4	43.6	42.3	44.2	42.7	43.2	46.1	42.9	48.4	42.6	42.3	43.2	43.7	2.984	2.923	2.897
S3	44.9	42.4	38.7	40.9	39.2	39.3	40.3	41.2	44.9	42.4	37.9	40.9	39.2	38.3	40.3	2.611	2.628	2.666
S4	45.1	43.6	43.5	43.7	42.4	43.2	43.4	44.8	45.1	41.6	43.5	43.7	42.4	43.2	43.4	2.711	2.745	2.749

## Sheet: Table S5
Table S5 Physiological data and content of each indicator of E. ferox under different SRU quantity of application.
Name of Indicators	CK			T1			T2			T3			T4			T5
Fruit weight ( g )
DAF15	211.3	195.8	180.2	238.5	254.1	223.4	275.5	245.2	225.4	278.9	287.7	285.9	225.4	254.2	270.4	254.2	258.2	244.1
DAF20	254.2	258.2	244.1	283.1	269.2	267.2	358.2	375.5	345.2	359.5	366.5	358.2	341.3	346.3	333.2	333.6	327.7	327.4
DAF25	411.3	395.8	380.2	438.5	454.1	423.4	475.5	445.2	425.4	478.9	487.7	485.9	425.4	454.2	470.4	454.2	458.2	444.1
DAF30	454.2	458.2	444.1	583.1	569.2	567.2	558.2	575.5	545.2	559.5	566.5	558.2	541.3	546.3	533.2	533.6	527.7	527.4
DAF35	611.3	595.8	580.2	638.5	654.1	623.4	675.5	645.2	625.4	678.9	687.7	685.9	625.4	654.2	670.4	654.2	668.2	664.1
DAF40	654.2	658.2	644.1	723.1	719.2	737.2	718.2	725.5	745.2	759.5	766.5	758.2	741.3	746.3	733.2	743.6	747.7	757.4
Fruit diameter （cm）
DAF15	8.022	7.555	7.8932	8.124	7.804	8.233	7.956	8.254	8.036	8.036	8.455	8.442	8.176	8.235	8.022	8.067	8.122	8.378
DAF20	8.631	8.987	8.334	9.332	8.923	8.445	9.322	8.345	9.233	9.523	9.645	9.456	9.523	9.675	9.355	9.572	9.523	9.458
DAF25	10.136	10.255	10.142	10.136	10.255	10.142	10.236	10.255	10.342	10.836	10.455	10.442	10.536	10.235	10.342	10.336	10.355	10.242
DAF30	11.123	11.245	11.056	11.123	11.245	11.056	11.123	11.245	11.156	11.523	11.645	11.456	11.323	11.345	11.456	11.223	11.445	12.456
DAF35	12.036	12.155	12.242	12.036	12.155	12.242	12.136	12.155	12.342	12.336	12.455	12.442	12.136	12.055	12.142	12.136	12.255	12.1442
DAF40	12.223	12.0645	12.156	12.223	12.0645	12.156	12.223	12.145	12.156	12.523	12.645	12.456	12.323	12.245	12.156	12.323	12.345	12.256
Seed number
DAF15	60	52	44	53	68	80	60	72	78	65	83	68	78	56	63	59	77	76
DAF20	90	97	83	90	95	87	111	80	98	136	100	123	105	103	114	120	118	111
DAF25	111	99	98	111	120	98	126	100	123	120	130	123	120	110	123	116	100	123
DAF30	111	102	121	111	120	113	126	108	113	125	128	123	121	120	113	120	118	113
DAF35	111	102	121	129	133	123	126	108	113	129	133	134	129	122	117	128	132	141
DAF40	123	98	134	128	144	136	134	146	123	140	142	159	128	153	143	152	122	148
Seed weight （g）
DAF15	80	70.3	85	113.5	100.2	102.4	100	109.8	115.8	109.9	120.3	100	100	97.2	100	111	98.9	100
DAF20	100.7	100.4	112	131	140	121	139	120.9	117.8	147.1	125.5	135.8	130.5	130.3	143.8	122.6	109.9	142.8
DAF25	150.7	160.4	152	161	160	161	169	178.9	167.8	177.1	185.5	185.8	180.5	170.3	173.8	182.6	179.9	172.8
DAF30	183.7	180.4	182	191	220	199.1	225	220.9	197.8	237.1	225.5	235.8	220.5	210.3	223.8	222.6	219.9	232.8
DAF35	243.7	230.4	244	251	250	251	259	260.9	267.8	277.1	285.5	275.8	260.5	270.3	273.8	262.6	269.9	262.8
DAF40	267.7	288.4	276	291	287	297	289	283.9	299.8	310.1	321.5	311.8	310.5	308.3	290.8	300.6	290.9	306.8
Peeled seed weight （g）
DAF15	7.2	6.327	7.65	10.215	9.018	9.216	9	9.882	10.422	9.891	10.827	9	9	8.748	9	9.99	8.901	9
DAF20	15.07	16.04	15.2	16.1	16	16.1	16.9	17.89	16.78	17.71	18.55	18.58	18.05	17.03	17.38	18.26	17.99	17.28
DAF25	20.1938	21.4936	20.368	21.574	21.44	21.574	22.646	23.9726	22.4852	23.7314	24.857	24.8972	24.187	22.8202	23.2892	24.4684	24.1066	23.1552
DAF30	29.0246	28.5032	28.756	30.178	34.76	31.4578	35.55	34.9022	31.2524	37.4618	35.629	37.2564	34.839	33.2274	35.3604	35.1708	34.7442	36.7824
DAF35	43.3786	41.0112	43.432	44.678	44.5	44.678	46.102	46.4402	47.6684	49.3238	50.819	49.0924	46.369	48.1134	48.7364	46.7428	48.0422	46.7784
DAF40	51.1307	55.0844	52.716	55.581	54.817	56.727	55.199	54.2249	57.2618	60.2291	61.4065	62.5538	59.3055	58.8853	55.5428	57.4146	55.5619	58.5988
Soluble sugar content （mg.g-1）
DAF15	2.87908	2.77908	2.97908	3.40014	3.50014	3.30014	3.68033	3.68033	3.68033	3.82118	3.42118	3.62118	3.65457	3.35457	3.45457	3.77306	3.67306	3.57306
DAF20	10.4092	10.5092	10.6092	10.0697	10.4697	10.3697	13.5448	13.8448	13.7448	14.6346	14.8346	14.9346	14.3223	14.5223	14.4223	14.544	14.444	14.344
DAF25	5.34405	5.24405	5.34405	5.40492	5.20492	5.10492	6.86698	6.86698	6.86698	6.43825	6.43825	6.73825	5.36491	5.36491	5.36491	5.33156	5.23156	5.33156
DAF30	4.54405	4.44405	4.34405	4.40492	4.20492	4.10492	4.86698	4.86698	4.86698	4.43825	4.43825	4.73825	4.36491	4.36491	4.36491	4.33156	4.23156	4.33156
DAF35	4.34405	4.24405	4.34405	4.40492	4.20492	5.10492	4.86698	4.86698	4.86698	4.43825	4.43825	4.73825	4.36491	4.36491	4.36491	4.33156	4.23156	4.33156
DAF40	4.14405	4.24405	4.14405	4.40492	4.20492	4.10492	4.46698	4.26698	4.16698	5.13825	5.23825	4.23825	4.36491	4.36491	4.36491	4.63156	4.73156	4.63156
Total starch content（mg.g-1 FW）
DAF15	140.818	150.013	151.013	157.771	144.121	140.121	160.632	161.07	165.07	180.817	182.211	186.211	178.97	177.472	168.472	182.356	183.056	183.056
DAF20	188.018	189.286	184.286	190.893	192.489	194.489	191.784	191.482	191.482	200.411	208.261	214.261	200.402	196.27	198.27	200.449	208.358	203.358
DAF25	198.78	196.548	195.858	200.128	198.82	193.82	210.4	217.247	215.247	230.802	231.491	228.491	220.087	228.104	233.104	221.708	224.008	229.008
DAF30	220.858	222.994	223.994	232.739	233.556	233.556	242.599	239.714	237.714	242.68	244.093	245.093	232.718	242.784	232.784	232.534	243.762	233.762
DAF35	239.57	240.46	238.46	249.235	245.873	249.873	248.034	249.739	246.739	245.507	256.951	255.951	250.761	249.389	241.389	256.662	251.178	241.178
DAF40	242.227	241.746	241.746	249.235	245.873	249.873	248.034	249.739	246.739	260.507	256.951	255.951	250.761	249.389	241.389	256.662	251.178	241.178
Amylose content （mg.g-1 FW）
DAF15	35.8178	34.0129	36.0129	33.5542	30.8242	29.0243	32.1264	32.2141	33.0141	35.1635	34.4422	35.2422	35.794	35.4944	33.6944	36.4712	36.6112	36.6112
DAF20	77.6838	76.0525	61.9295	64.5581	59.2562	62.1332	61.4494	58.2494	60.1264	67.0769	75.0283	81.9053	70.0674	65.0374	67.9144	69.1145	77.1249	73.0019
DAF25	91.0696	87.305	87.5259	72.4181	71.5767	67.4882	89.6901	104.003	88.9147	103.091	104.248	102.159	89.377	100.861	110.772	97.998	99.765	102.677
DAF30	143.097	142.774	150.316	149.979	150.335	151.878	161.839	161.493	161.036	159.92	160.872	163.415	152.957	162.563	156.106	148.774	159.841	151.084
DAF35	166.809	170.205	167.208	168.475	165.618	169.62	171.273	172.484	168.487	174.747	186.695	179.698	169.001	170.133	161.136	174.901	170.923	160.926
DAF40	170.575	171.504	169.522	175.582	173.631	175.649	171.381	175.497	168.515	183.854	182.708	187.726	176.108	177.146	166.164	187.009	178.936	162.954
Amylopectin content（mg.g-1 FW）
DAF15	128.863	138.33	131.55	148.863	147.33	146.55	140.863	138.33	134.55	148.863	147.33	146.55	143.863	144.33	140.55	158.863	153.33	146.55
DAF20	110.335	113.233	122.356	126.335	133.233	132.356	130.334	133.233	131.356	133.334	133.233	132.356	130.334	131.233	130.356	131.334	131.233	130.356
DAF25	107.71	109.243	108.332	127.71	127.243	126.332	120.71	113.243	126.332	127.71	127.243	126.332	130.71	127.243	122.332	123.71	124.243	126.332
DAF30	77.7604	80.221	73.678	82.7604	83.221	81.678	80.7604	78.221	76.678	82.7604	83.221	81.678	79.7604	80.221	76.678	83.7604	83.921	82.678
DAF35	72.7604	70.2552	71.2527	80.7604	80.2552	80.2527	76.7604	77.2552	78.2527	80.7604	80.2552	80.2527	81.7604	79.2552	80.2527	81.7604	80.2552	80.2527
DAF40	71.653	70.2424	72.2243	73.653	72.2424	74.2243	76.653	74.2424	78.2243	76.653	74.2424	78.2243	74.653	72.2424	75.2243	69.653	72.2424	78.2243
Flavonoid content（mg.g-1）
DAF15	2.1779	2.564	2.446	2.374	2.693	2.435	2.6145	1.7643	1.8783	3.7749	3.4264	3.5634	2.4265	2.5401	2.4321	3.4499	3.2435	3.2435
DAF20	1.6178	1.5262	1.4356	1.8372	1.677	1.4433	1.7645	1.8736	1.6534	2.2914	2.4154	2.3141	1.0136	1.4229	1.3243	1.4322	1.4408	1.4235
DAF25	1.4197	1.3516	1.3526	1.0432	1.3456	1.2435	1.27371	1.10471	1.29873	1.18874	1.29586	1.29243	1.14425	1.1985	1.13544	1.2848	1.1695	1.2341
DAF30	1.0779	1.064	1.046	1.074	1.093	1.035	1.06145	1.07643	1.08783	1.0749	1.04264	1.05634	1.04265	1.05401	1.04321	1.04499	1.02435	1.02435
DAF35	0.86178	0.85262	0.84356	0.8372	0.677	0.84433	0.7645	0.8736	0.6534	0.72914	0.84154	0.803141	0.8136	0.74229	0.73243	0.84322	0.74408	0.74235
DAF40	0.84197	0.83516	0.93526	0.8432	0.73456	0.72435	0.7371	0.7471	0.9873	0.8874	0.9586	0.9243	0.84425	0.71985	0.713544	0.72848	0.7695	0.72341

## Sheet: Table S6
Table S6 Physiological data and content of each indicator of E. ferox under different period of application of SRU.
Name of Indicators	CK			S1			S2			S3			S4
Fruit weight ( g )
DAF15	354.2	322.2	312.1	341.3	346.3	333.2	359.5	366.5	358.2	283.1	269.2	267.2	358.2	375.5	345.2
DAF20	411.3	395.8	380.2	425.4	454.2	470.4	478.9	487.7	485.9	438.5	454.1	423.4	475.5	445.2	425.4
DAF25	454.2	458.2	444.1	541.3	546.3	533.2	559.5	566.5	558.2	533.1	521.2	567.2	518.2	525.5	522.2
DAF30	611.3	595.8	580.2	625.4	654.2	670.4	678.9	687.7	685.9	638.5	654.1	623.4	675.5	645.2	625.4
DAF35	611.3	595.8	580.2	638.5	654.1	623.4	678.9	687.7	685.9	625.4	654.2	670.4	625.4	654.2	670.4
DAF40	654.2	658.2	644.1	741.3	746.3	733.2	759.5	766.5	758.2	723.1	719.2	737.2	741.3	746.3	733.2
Fruit diameter （cm）
DAF15	8.631	8.987	8.334	9.523	9.675	9.355	9.523	9.645	9.456	9.332	8.923	8.445	9.322	8.345	9.233
DAF20	10.136	10.255	10.142	10.536	10.235	10.342	10.836	10.455	10.442	10.136	10.255	10.142	10.236	10.255	10.342
DAF25	11.123	11.245	11.056	11.323	11.345	11.456	11.723	11.645	11.86	11.123	11.245	11.056	11.123	11.245	11.156
DAF30	11.036	11.155	11.242	12.136	12.055	12.142	12.336	12.455	12.442	12.036	12.155	12.242	12.136	12.155	12.342
DAF35	12.036	12.155	12.242	12.036	12.155	12.242	12.336	12.455	12.442	12.336	12.455	12.442	12.136	12.055	12.142
DAF40	12.223	12.0645	12.156	12.223	12.0645	12.156	12.523	12.645	12.456	12.523	12.645	12.456	12.323	12.245	12.156
Seed number
DAF15	90	97	83	136	100	123	105	103	114	90	95	87	111	80	98
DAF20	111	99	98	120	110	123	120	130	123	111	120	98	126	100	123
DAF25	111	102	121	121	120	113	125	128	123	111	120	113	126	108	113
DAF30	111	102	121	129	133	134	129	122	117	129	133	123	126	108	113
DAF35	111	102	121	129	133	123	129	133	134	128	132	141	129	122	117
DAF40	123	98	134	128	144	136	140	142	159	142	122	148	128	153	143
Seed weight （g）
DAF15	80	70.3	85	113.5	100.2	102.4	109.9	120.3	100	111	98.9	100	100	97.2	100
DAF20	100.7	100.4	112	131	140	121	147.1	125.5	135.8	122.6	109.9	142.8	130.5	130.3	143.8
DAF25	150.7	160.4	152	171	165	175	177.1	185.5	185.8	182.6	179.9	172.8	180.5	170.3	173.8
DAF30	183.7	180.4	182	222.34	220	199.1	237.1	225.5	235.8	222.6	219.9	232.8	220.5	210.3	223.8
DAF35	243.7	230.4	244	262	276	261	277.1	285.5	275.8	262.6	269.9	262.8	260.5	270.3	273.8
DAF40	267.7	288.4	276	301	305.45	297	310.1	321.5	311.8	300.6	290.9	306.8	310.5	308.3	290.8
Peeled seed weight （g）
DAF15	16	14.06	17	22.7	20.04	20.48	21.98	24.06	20	22.2	19.78	20	20	19.44	20
DAF20	20.14	20.08	22.4	26.2	28	24.2	29.42	25.1	27.16	24.52	21.98	28.56	26.1	26.06	28.76
DAF25	30.14	32.08	30.4	34.2	33	35	35.42	37.1	37.16	36.52	35.98	34.56	36.1	34.06	34.76
DAF30	36.74	36.08	36.4	44.468	44	39.82	47.42	45.1	47.16	44.52	43.98	46.56	44.1	42.06	44.76
DAF35	48.74	46.08	48.8	52.4	55.2	52.2	55.42	57.1	55.16	52.52	53.98	52.56	52.1	54.06	54.76
DAF40	53.54	57.68	55.2	60.2	61.09	59.4	62.02	64.3	62.36	60.12	58.18	61.36	62.1	61.66	58.16
Soluble sugar content （mg.g-1）
DAF15	8.87908	8.77908	8.97908	9.40014	9.50014	9.30014	9.82118	9.42118	9.62118	8.68033	8.68033	8.68033	8.65457	8.35457	8.45457
DAF20	10.4092	10.5092	10.6092	13.5448	13.8448	13.7448	14.6346	14.8346	14.9346	10.0697	10.4697	10.3697	14.3223	14.5223	14.4223
DAF25	5.34405	5.24405	5.34405	5.40492	5.20492	5.10492	6.43825	6.43825	6.73825	6.86698	6.86698	6.86698	5.36491	5.36491	5.36491
DAF30	4.54405	4.44405	4.34405	4.40492	4.20492	4.10492	4.43825	4.43825	4.73825	4.86698	4.86698	4.86698	4.36491	4.36491	4.36491
DAF35	4.34405	4.24405	4.34405	4.40492	4.20492	5.10492	4.43825	4.43825	4.73825	4.86698	4.86698	4.86698	4.36491	4.36491	4.36491
DAF40	4.14405	4.24405	4.14405	4.40492	4.20492	4.10492	5.13825	5.23825	4.23825	4.46698	4.26698	4.16698	4.36491	4.36491	4.36491
Total starch content（mg.g-1 FW）
DAF15	188.018	189.286	184.286	190.893	192.489	194.489	200.411	208.261	214.261	200.449	208.358	203.358	200.402	196.27	198.27
DAF20	198.78	196.548	195.858	230.128	228.82	223.82	230.802	231.491	228.491	221.708	224.008	229.008	220.087	228.104	233.104
DAF25	220.858	222.994	223.994	232.739	233.556	233.556	242.68	244.093	245.093	232.534	243.762	233.762	232.718	242.784	232.784
DAF30	242.227	241.746	241.746	249.235	245.873	249.873	260.507	256.951	255.951	256.662	251.178	241.178	250.761	249.389	241.389
DAF35	262.228	261.746	261.746	276.235	278.873	273.873	278.034	279.739	276.739	260.507	266.951	265.951	260.761	269.389	261.389
DAF40	264.228	263.746	262.746	269.235	269.873	269.873	278.034	279.739	279.739	266.507	266.951	269.951	273.761	269.389	261.389
Flavonoid content（mg.g-1）
DAF15	2.8779	2.864	2.846	2.774	2.693	2.435	3.7749	3.4264	3.5634	3.4499	3.2435	3.2435	2.6145	1.7643	1.8783
DAF20	1.6178	1.5262	1.4356	1.8372	1.677	1.4433	2.2914	2.4154	2.3141	1.7645	1.8736	1.6534	1.4322	1.4408	1.4235
DAF25	1.4197	1.3516	1.3526	1.6432	1.3456	1.2435	1.48874	1.69586	1.49243	1.27371	1.10471	1.29873	1.2848	1.1695	1.2341
DAF30	1.0779	1.064	1.046	1.074	1.093	1.035	1.0749	1.04264	1.05634	1.06145	1.07643	1.08783	1.04499	1.02435	1.02435
DAF35	0.86178	0.85262	0.84356	0.8372	0.677	0.84433	0.72914	0.84154	0.803141	0.7645	0.8736	0.6534	0.84322	0.74408	0.74235
DAF40	0.84197	0.83516	0.93526	0.8432	0.83456	0.82435	0.8874	0.8586	0.8243	0.8371	0.8471	0.8373	0.82848	0.8695	0.82341

## Sheet: Table S7
Table S7 Enzyme activity with different SRU quantity of application(U·g-1 FW).
Name	CK			T3
SBE
DAF15	160.212	170.212	161.212	198.212	188.212	200.212
DAF20	180	190.212	181.212	227.212	215.195	215.195
DAF25	215.477	213.249	213.249	250.268	245.027	245.027
DAF30	218.211	200.132	200.132	230.351	228.015	229.015
DAF35	214.378	200.262	200.262	242.694	222.428	222.428
DAF40	170.378	189.262	200.262	202.694	202.428	200.428
SSS	CK			T3
DAF15	130.212	120.212	131.212	198.212	188.212	200.212
DAF20	150	160.212	171.212	227.212	215.195	215.195
DAF25	215.477	213.249	213.249	250.268	245.027	245.027
DAF30	218.211	200.132	200.132	260.351	258.015	269.015
DAF35	214.378	200.262	200.262	232.694	222.428	232.428
DAF40	170.378	189.262	200.262	202.694	202.428	200.428

## Sheet: Table S8
Table S8 Enzyme activity with different period of application of SRU(U·g-1 FW).
Name	CK			S2
SBE
DAF15	180.212	186.212	190.212	188.212	188.212	180.212
DAF20	180	190.212	181.212	227.212	215.195	215.195
DAF25	215.477	213.249	213.249	250.268	245.027	245.027
DAF30	218.211	200.132	200.132	230.351	228.015	229.015
DAF35	214.378	200.262	200.262	242.694	222.428	222.428
DAF40	170.378	189.262	200.262	222.694	232.428	220.428
SSS
DAF15	160.212	150.212	165.212	198.212	188.212	200.212
DAF20	156	170.212	171.212	227.212	215.195	215.195
DAF25	215.477	213.249	213.249	250.268	245.027	245.027
DAF30	218.211	200.132	200.132	260.351	258.015	269.015
DAF35	214.378	200.262	200.262	232.694	222.428	232.428
DAF40	200.378	213.262	200.262	232.694	232.428	240.428
GBSS
DAF15	130.212	120.212	131.212	198.212	188.212	200.212
DAF20	150	160.212	171.212	240.212	230.195	235.195
DAF25	225.477	215.249	223.249	250.268	245.027	245.027
DAF30	248.211	240.132	240.132	270.351	278.015	279.015
DAF35	224.378	200.262	200.262	232.694	222.428	232.428
DAF40	220.378	229.262	220.262	252.694	252.428	250.428

## Sheet: Table S9
Table S9 Soluble sugars and flavonoids related genes under different SRU quantity of application.
ID	CK			T3
EfSWEET4.1.3	0.660722	1.42273	1.06379	16.7426	15.5949	10.4608
EfSWEET4.3	1.0878	0.5015	1.8329	3.958	3.7095	3.862
EfSWEET3.1	0.7298	1.01	1.3566	3.4603	3.7736	3.9793
EfSWEET11.1	0.3572	2.0238	1.3833	15.936	19.305	19.7597
EfSWEET11.2	0.3572	2.0238	1.3833	9.2442	7.6524	10.9763
EfSWEET11.3	0.6325	2.0862	0.7579	3.0325	3.3517	2.467
EfPAL2	0.853524	1.17473	0.997349	3.47426	4.04997	3.57145
EfF3H3	0.900982	1.03033	1.07723	2.00118	1.88201	1.76525
EfDFR1	0.884578	1.00517	1.12467	1.465	1.56097	1.34699
EfDFR2	1.01273	0.957665	1.03108	1.41153	1.50647	1.59155
EfLAR	1.06052	0.884057	1.0666	1.98016	1.94956	1.99376
EfFLS	0.928532	1.30346	0.826241	6.06235	5.71723	5.47247

## Sheet: Table S10
Table S10 Starch-related genes under different SRU quantity of application.
Name	CK			T3
EfDBE
DAF20	1.01666	0.850354	1.15672	0.938021	0.857315	0.916841
DAF25	0.989987	0.924141	1.05663	0.951336	0.780907	0.976519
DAF30	1.31733	0.980511	0.774201	1.13523	1.88122	1.88038
DAF35	1.13483	0.961779	0.973559	1.01277	0.936839	1.17036
EfSBE
DAF20	0.838169	1.09565	1.08892	1.52911	1.39569	1.45759
DAF25	0.853581	0.894758	1.30933	12.085	8.00411	9.0743
DAF30	0.730508	1.27861	1.07062	3.87928	3.45495	3.89828
DAF35	0.978679	0.888075	0.970471	0.670441	0.603307	0.666385
EfGBSS
DAF20	1.04165	1.00688	0.95345	0.990675	0.890772	0.961944
DAF25	1.59769	0.740088	0.845714	9.58733	9.02524	9.36678
DAF30	0.98177	0.932906	1.09182	1.78865	1.74862	1.68379
DAF35	1.18795	1.03679	0.811916	0.477658	0.415006	0.453279
EfSS2
DAF20	1.07097	0.760479	1.22783	0.927436	0.937013	0.981626
DAF25	0.805727	1.0822	1.14684	3.40286	2.03216	1.86384
DAF30	1.3917	0.996275	0.721231	0.973616	0.881646	0.983105
DAF35	1.1744	1.04443	0.815276	1.17568	0.861983	1.11315

[truncated: 3 more sheets: Table S11, Table S12, Table S13]
